# Supplementary material for: Measurement data of an air-to-air membrane enthalpy and a heat exchanger
Source: Data Brief. 2019 Sep 12;26:104453. doi: 10.1016/j.dib.2019.104453 (PMC6811974; doi:10.1016/j.dib.2019.104453)
Supplement: Multimedia component 2 [file mmc2.xlsx]

## Sheet: Tabelle1
Description	Timestamp_from	Timestamp_to	T_amb_device_mean	T_exh_device_mean	T_ext_device_mean	T_sup_device_mean	T_testroom	Vdot_amb	Vdot_exh	Vdot_ext	Vdot_sup	dp_amb_sup	dp_ext_exh	dp0_amb	dp0_exh	dp0_ext	dp0_sup	dp_amb	dp_exh	dp_ext	dp_sup	p_abs	T_amb_hum	T_sup_hum	T_ext_hum	T_exh_hum	phi_amb	phi_exh	phi_ext	phi_sup	phi_testroom	x_amb	x_exh	x_ext	x_sup	T_ext_err	T_exh_err	T_amb_err	T_sup_err	x_ext_err	x_exh_err	x_amb_err	x_sup_err	h_ext_err	h_exh_err	h_amb_err	h_sup_err	eta_T_1_err	eta_T_2_err
			[°C]	[°C]	[°C]	[°C]	[°C]	[m³/h]	[m³/h]	[m³/h]	[m³/h]	[Pa]	[Pa]	[Pa]	[Pa]	[Pa]	[Pa]	[Pa]	[Pa]	[Pa]	[Pa]	[Pa]	[°C]	[°C]	[°C]	[°C]	[%]	[%]	[%]	[%]	[%]	[g/kg]	[g/kg]	[g/kg]	[g/kg]	[°C]	[°C]	[°C]	[°C]	[g/kg]	[g/kg]	[g/kg]	[g/kg]	[J/kg]	[J/kg]	[J/kg]	[J/kg]	[%]	[%]
HE: +12°C / 80m³/h	2019-03-14 14:30:30	2019-03-14 14:50:30	11.9847	13.0593	20.9519	20.1786	21.2503	78.5215	82.1964	83.948	81.4138	47.0258	52.0677	-29.2345	-34.2436	-25.7498	-25.1342	0	0	0	0	94171.9	11.9168	20.0242	21.1881	13.6486	77.9114	62.6758	40.1954	47.6007	40.5576	7.29088	6.56261	6.78157	7.48298	0.1	0.1	0.1	0.1	0.155463	0.0932219	0.0867618	0.148039	396.024	236.566	220.207	377.08	0.0210097	0.0213636
HE: +7°C / 80m³/h	2019-03-14 18:56:00	2019-03-14 19:16:00	6.9769	8.68094	20.9467	19.7019	21.3584	78.5172	81.9153	85.0212	82.5038	47.0792	51.9899	-29.6208	-34.6815	-25.3552	-24.7263	0	0	0	0	94029.3	6.81387	19.5469	21.1947	9.6515	72.4191	65.3246	30.1097	31.9801	40.8609	4.79385	5.24785	5.07588	4.8677	0.1	0.1	0.1	0.1	0.155412	0.0693259	0.0616162	0.143623	395.598	175.447	155.773	365.293	0.0134717	0.0136936
HE: +4°C / 80m³/h	2019-03-14 23:20:40	2019-03-14 23:40:40	4.00931	6.09551	20.9408	19.4085	21.3398	78.2008	81.7011	85.6963	82.866	47.0538	52.0669	-30.0906	-34.9155	-25.2829	-24.3866	0	0	0	0	94042.7	3.79365	19.2456	21.2127	7.28936	67.4232	54.6163	20.3509	24.5	40.6318	3.60979	3.72839	3.42502	3.65223	0.1	0.1	0.1	0.1	0.155354	0.0579362	0.0499937	0.140964	395.164	146.247	126.084	358.261	0.0111084	0.0112904
HE: +0°C / 80m³/h	2019-03-15 03:56:40	2019-03-15 04:16:40	0.0334655	2.60086	20.9417	18.9747	21.1464	78.0965	81.1843	86.2545	83.7492	47.058	51.9918	-30.4744	-35.4446	-24.9306	-24.2368	0	0	0	0	94322.7	-0.264736	18.8079	21.2411	4.10352	64.2535	66.6099	20.2176	17.936	39.9696	2.55384	3.6342	3.39827	2.58957	0.1	0.1	0.1	0.1	0.155363	0.0451947	0.0374902	0.137113	395.184	113.937	94.2727	348.201	0.00899749	0.00912673
HE: -4°C / 80m³/h	2019-03-15 08:12:10	2019-03-15 08:32:10	-3.89697	-0.856118	20.9363	18.523	20.798	77.5849	80.8553	87.0611	84.2187	47.0744	51.9718	-31.031	-35.8984	-24.6873	-24.0235	0	0	0	0	94574.4	-4.29431	18.3351	21.2711	0.982727	58.2509	68.0998	16.4976	12.2592	39.0887	1.64525	2.96444	2.76795	1.71132	0.1	0.1	0.1	0.1	0.15531	0.0351073	0.0279458	0.133205	394.939	88.3319	70.0603	338.027	0.00757668	0.00767236
HE: +12°C / 110m³/h	2019-03-12 10:33:20	2019-03-12 10:53:20	11.9809	13.2156	20.9747	20.0218	21.977	108.018	113.599	115.977	111.846	68.9391	76.7618	-43.3609	-52.2308	-39.019	-37.4433	0	0	0	0	95700	11.9334	19.927	21.1283	13.72	71.5987	62.5343	40.4848	43.845	45.228	6.5934	6.47263	6.69608	6.73407	0.1	0.1	0.1	0.1	0.155686	0.094196	0.0867398	0.146572	396.602	239.056	220.051	373.205	0.0207675	0.0210926
HE: +7°C / 110m³/h	2019-03-12 13:59:10	2019-03-12 14:19:10	7.16075	9.05553	20.9358	19.4246	21.8684	107.447	113.246	117.398	112.725	68.802	76.5583	-44.0432	-53.0221	-38.3005	-36.9017	0	0	0	0	95343.5	7.04421	19.3246	21.1155	9.85635	72.4321	64.0258	30.2557	33.0073	44.7096	4.80431	5.14221	5.00541	4.88707	0.1	0.1	0.1	0.1	0.155305	0.0711317	0.0624095	0.141108	395.324	180.035	157.801	358.856	0.0135572	0.0137456
HE: +4°C / 110m³/h	2019-03-12 18:14:30	2019-03-12 18:34:30	4.01022	6.34721	20.9747	19.0994	21.6026	106.815	112.852	118.186	113.096	68.6274	76.411	-44.531	-53.3211	-37.8976	-36.3524	0	0	0	0	94935.5	3.84771	18.9814	21.1834	7.32064	70.8715	74.3823	30.5205	26.5143	43.6919	3.77417	5.05156	5.09275	3.85267	0.1	0.1	0.1	0.1	0.155687	0.0589665	0.0499969	0.13821	396.316	149.096	126.127	351.238	0.0110073	0.0111567
HE: +0°C / 110m³/h	2019-03-12 20:57:20	2019-03-12 21:17:20	0.165452	3.03821	20.9275	18.585	21.4131	106.477	112.639	119.492	113.997	68.5066	76.2624	-45.042	-53.9327	-37.3506	-35.9247	0	0	0	0	94803.7	-0.0623035	18.4539	21.1553	4.2727	66.8709	65.0262	20.2535	19.5301	42.8837	2.68952	3.57168	3.36914	2.74462	0.1	0.1	0.1	0.1	0.155223	0.046639	0.0378558	0.133735	394.823	117.586	95.2214	339.568	0.00899126	0.00910576
HE: -4°C / 110m³/h	2019-03-13 00:29:50	2019-03-13 00:49:50	-3.86412	-0.626979	20.9242	17.8633	21.0815	106.006	110.737	119.091	114.818	68.2756	78.2752	-45.6073	-55.3624	-37.8649	-35.4047	0	0	0	0	94521.6	-4.1853	17.783	21.18	1.02606	61.6862	79.9143	20.4637	13.7837	41.7604	1.75979	3.49452	3.4197	1.85994	0.1	0.1	0.1	0.1	0.155191	0.0357079	0.0280156	0.127676	394.746	89.9372	70.2561	323.882	0.00755988	0.00758656
HE: +12°C / 150m³/h	2019-03-13 12:28:10	2019-03-13 12:48:10	11.9712	13.4363	20.9518	19.8282	21.4517	145.514	155.98	159.122	150.726	101.243	117.913	-64.8811	-74.9649	-60.3906	-57.1563	0	0	0	0	94470.8	11.9549	19.7422	21.1065	13.8067	79.6969	61.3946	40.3285	49.6617	42.9457	7.45507	6.4735	6.74826	7.64943	0.1	0.1	0.1	0.1	0.155462	0.0955876	0.0866834	0.144781	396.02	242.594	220.039	368.749	0.0205343	0.0209235
HE: +7°C / 150m³/h	2019-03-13 15:57:30	2019-03-13 16:17:30	7.02481	9.31255	20.9353	19.1366	21.3882	145.06	155.628	161.182	152.133	101.334	117.744	-66.0811	-74.9649	-59.3938	-56.3016	0	0	0	0	94320.5	6.94801	19.0716	21.1084	9.90373	74.8271	63.6807	30.2641	34.3225	43.0963	4.98524	5.18662	5.05917	5.05774	0.1	0.1	0.1	0.1	0.1553	0.0723948	0.061822	0.138539	395.311	183.247	156.331	352.285	0.0132482	0.0134801
HE: +4°C / 150m³/h	2019-03-13 20:09:00	2019-03-13 20:29:00	4.00131	6.80502	20.9655	18.7262	21.2198	144.615	155.32	162.386	152.942	101.478	118.029	-66.9891	-74.9649	-58.9329	-55.8342	0	0	0	0	94529.5	3.89237	18.6797	21.1614	7.51988	72.665	72.9364	30.252	27.6823	42.1459	3.89927	5.04276	5.06248	3.96485	0.1	0.1	0.1	0.1	0.155596	0.0608826	0.0499652	0.13495	396.073	153.956	126.065	342.895	0.0108591	0.0110389
HE: +0°C / 150m³/h	2019-03-13 22:54:30	2019-03-13 23:14:30	0.0176433	3.55391	20.9289	18.1441	21.0234	143.87	155.947	165.125	153.887	101.421	119.265	-68.002	-74.965	-57.2349	-55.1996	0	0	0	0	94567.2	-0.144123	18.1052	21.1421	4.44258	68.8021	64.1996	20.2438	20.3107	41.0597	2.75574	3.57746	3.37321	2.79972	0.1	0.1	0.1	0.1	0.155237	0.0483947	0.0374466	0.130004	394.858	122.031	94.1982	330.012	0.00879279	0.00895007
HE: -4°C / 150m³/h	2019-03-14 02:24:10	2019-03-14 02:44:10	-3.94847	0.0252705	20.9166	17.2579	20.7096	144.704	154.686	165.962	156.469	102.684	123.301	-72.3269	-74.9652	-57.6371	-52.9368	0	0	0	0	94666.4	-4.17965	17.2806	21.1513	1.21381	65.5724	78.0343	20.3293	15.0306	39.7255	1.86903	3.45325	3.38589	1.96217	0.1	0.1	0.1	0.1	0.155116	0.0374676	0.0278366	0.122784	394.55	94.3709	69.8256	311.368	0.00742856	0.00747511
[truncated: 11 more columns]
