# Supplementary material for: Measurement data of an air-to-air membrane enthalpy and a heat exchanger
Source: Data Brief. 2019 Sep 12;26:104453. doi: 10.1016/j.dib.2019.104453 (PMC6811974; doi:10.1016/j.dib.2019.104453)
Supplement: Multimedia component 3 [file mmc3.xlsx]

## Sheet: Tabelle1
Description	Timestamp_from	Timestamp_to	T_amb_device_mean	T_exh_device_mean	T_ext_device_mean	T_sup_device_mean	T_testroom	Vdot_amb	Vdot_exh	Vdot_ext	Vdot_sup	dp_amb_sup	dp_ext_exh	dp0_amb	dp0_exh	dp0_ext	dp0_sup	dp_amb	dp_exh	dp_ext	dp_sup	p_abs	T_amb_hum	T_sup_hum	T_ext_hum	T_exh_hum	phi_amb	phi_exh	phi_ext	phi_sup	phi_testroom	x_amb	x_exh	x_ext	x_sup	T_ext_err	T_exh_err	T_amb_err	T_sup_err	x_ext_err	x_exh_err	x_amb_err	x_sup_err	h_ext_err	h_exh_err	h_amb_err	h_sup_err	eta_T_1_err	eta_T_2_err
			[°C]	[°C]	[°C]	[°C]	[°C]	[m³/h]	[m³/h]	[m³/h]	[m³/h]	[Pa]	[Pa]	[Pa]	[Pa]	[Pa]	[Pa]	[Pa]	[Pa]	[Pa]	[Pa]	[Pa]	[°C]	[°C]	[°C]	[°C]	[%]	[%]	[%]	[%]	[%]	[g/kg]	[g/kg]	[g/kg]	[g/kg]	[°C]	[°C]	[°C]	[°C]	[g/kg]	[g/kg]	[g/kg]	[g/kg]	[J/kg]	[J/kg]	[J/kg]	[J/kg]	[%]	[%]
EE: +12°C / 40% / 80m³/h	2019-03-28 10:25:30	2019-03-28 10:50:30	11.9976	13.7993	20.9566	19.3193	21.7472	74.8253	77.1879	78.5135	77.2281	29.2608	33.2371	-18.6611	-23.9897	-16.705	-17.4183	0	0	0	0	96288.8	11.9063	19.3506	21.1412	14.3737	79.9203	65.5167	40.2339	46.7174	40.824	7.31009	7.0384	6.61841	6.88222	0.1	0.1	0.1	0.1	0.155509	0.0979169	0.0868368	0.140164	396.14	248.663	220.429	356.794	0.0202042	0.0203864
EE: +12°C / 50% / 80m³/h	2019-03-28 11:11:30	2019-03-28 11:36:30	11.9983	13.8096	20.9676	19.3339	21.7755	74.4849	76.728	78.1359	77.078	29.2475	33.2853	-18.7279	-23.9636	-16.7116	-17.3218	0	0	0	0	96249.6	11.9049	19.3661	21.1477	14.383	80.3131	70.6545	50.0928	53.4801	40.9357	7.34876	7.60484	8.26846	7.90208	0.1	0.1	0.1	0.1	0.155617	0.0979837	0.086841	0.140295	396.706	248.931	220.446	357.307	0.0201728	0.0203691
EE: +12°C / 60% / 80m³/h	2019-03-28 12:01:40	2019-03-28 12:26:40	12.0014	13.8119	20.9641	19.3323	21.8023	74.35	76.7315	78.2324	77.1427	29.2543	33.378	-18.7039	-24.0007	-16.7136	-17.3349	0	0	0	0	96212.6	11.908	19.3678	21.1398	14.3882	80.771	75.4171	59.7617	60.5582	41.0892	7.39559	8.13011	9.88882	8.96746	0.1	0.1	0.1	0.1	0.155583	0.0979982	0.0868588	0.14028	396.901	249.059	220.499	357.455	0.0201869	0.0203846
EE: +12°C / 70% / 80m³/h	2019-03-28 12:53:00	2019-03-28 13:18:00	11.9941	13.8036	20.9672	19.337	21.824	74.0366	76.7553	78.3713	77.0397	29.2716	33.3044	-18.7007	-24.0667	-16.7096	-17.3028	0	0	0	0	96180	11.8999	19.3689	21.144	14.3845	80.8272	79.5492	69.4715	67.9089	41.291	7.39931	8.58258	11.5323	10.0777	0.1	0.1	0.1	0.1	0.155613	0.0979442	0.0868163	0.140323	397.263	248.999	220.391	357.756	0.020167	0.020365
EE: +7°C / 40% / 80m³/h	2019-03-28 15:59:40	2019-03-28 16:24:40	6.97856	9.77266	20.9516	18.2941	21.8074	75.4712	76.4006	79.1029	79.1259	29.9825	33.206	-18.3835	-24.4272	-16.4317	-18.678	0	0	0	0	96057.2	6.7927	18.3794	21.1558	10.6668	71.5913	67.1152	40.0925	41.6134	41.2417	4.63137	5.65297	6.61692	5.77291	0.1	0.1	0.1	0.1	0.15546	0.074706	0.0616233	0.131263	396.012	189.227	155.78	333.77	0.0129614	0.0130235
EE: +7°C / 50% / 80m³/h	2019-03-28 16:51:10	2019-03-28 17:16:10	7.01946	9.80509	20.9632	18.317	21.8057	75.3422	76.3285	79.1261	79.1949	29.9891	33.1858	-18.3878	-24.4897	-16.4185	-18.6256	0	0	0	0	96062.6	6.83865	18.3964	21.1675	10.6942	72.2529	72.8929	49.9115	49.1375	41.2132	4.68912	6.15545	8.26457	6.83513	0.1	0.1	0.1	0.1	0.155574	0.0748713	0.061799	0.131456	396.593	189.736	156.237	334.451	0.0129899	0.0130535
EE: +7°C / 60% / 80m³/h	2019-03-28 17:35:20	2019-03-28 18:00:20	7.02031	9.81466	20.9681	18.3259	21.8038	75.091	76.2152	79.1259	79.1552	29.9668	33.276	-18.4584	-24.5007	-16.4339	-18.5823	0	0	0	0	96101.2	6.83919	18.4069	21.17	10.7065	72.6533	77.8913	59.74	56.973	41.2612	4.71358	6.58476	9.91546	7.94107	0.1	0.1	0.1	0.1	0.155621	0.0749202	0.0618027	0.13153	397.003	189.935	156.25	334.835	0.0129826	0.0130519
EE: +7°C / 70% / 80m³/h	2019-03-28 18:33:10	2019-03-28 18:58:10	7.02044	9.81496	20.9612	18.3243	21.8167	74.7807	76.2	79.2402	79.0592	29.9821	33.3639	-18.3665	-24.5657	-16.4387	-18.537	0	0	0	0	96145.8	6.83967	18.403	21.1597	10.7072	72.5704	82.0235	69.4724	65.0485	41.3782	4.70613	6.93509	11.5479	9.07655	0.1	0.1	0.1	0.1	0.155554	0.0749217	0.0618032	0.131517	397.114	190	156.251	335	0.0129883	0.0130602
EE: +4°C / 30% / 80m³/h	2019-03-28 21:39:30	2019-03-28 22:04:30	4.01713	7.51498	20.9523	17.7313	21.762	75.7557	77.8762	81.3378	79.967	30.1538	34.0602	-18.831	-26.195	-15.7512	-18.4643	0	0	0	0	96288.5	3.7778	17.849	21.1711	8.56786	66.8879	60.4119	30.4971	32.4383	41.1508	3.49332	4.39945	5.01313	4.33208	0.1	0.1	0.1	0.1	0.155466	0.0639637	0.0500215	0.126595	395.748	161.688	126.149	321.556	0.0106601	0.0107455
EE: +4°C / 40% / 80m³/h	2019-03-28 22:35:40	2019-03-28 23:00:40	4.02821	7.53629	20.9615	17.753	21.7536	75.6201	77.7503	81.3017	80.0281	30.1131	34.0365	-18.8687	-26.2873	-15.7164	-18.4458	0	0	0	0	96319.6	3.79094	17.8713	21.1781	8.59298	67.473	67.4977	40.2715	39.7784	41.0621	3.52619	4.9264	6.6377	5.32653	0.1	0.1	0.1	0.1	0.155557	0.0640583	0.0500611	0.126772	396.268	162.02	126.255	322.184	0.010658	0.0107505
EE: +4°C / 50% / 80m³/h	2019-03-28 23:24:50	2019-03-28 23:49:50	4.04553	7.51632	20.9542	17.7321	21.7489	75.2781	77.0841	80.7223	79.8697	30.1105	33.9392	-18.8914	-25.8625	-15.9047	-18.4494	0	0	0	0	96333.4	3.80832	17.8523	21.1699	8.58041	67.9249	73.6456	49.9949	47.6592	41.0238	3.55381	5.3736	8.25627	6.38403	0.1	0.1	0.1	0.1	0.155485	0.0639697	0.0501228	0.126601	396.367	161.873	126.417	321.933	0.0106835	0.0107605
EE: +4°C / 60% / 80m³/h	2019-03-29 00:14:00	2019-03-29 00:39:00	4.03446	7.54442	20.9516	17.7549	21.7506	75.1035	77.6533	81.4343	79.9205	30.0927	34.2575	-18.9407	-26.5215	-15.5999	-18.3594	0	0	0	0	96327.8	3.79719	17.8704	21.1644	8.60443	68.1508	78.8991	59.6639	55.7569	41.041	3.56309	5.77028	9.87559	7.49084	0.1	0.1	0.1	0.1	0.15546	0.0640944	0.0500833	0.126787	396.585	162.259	126.318	322.603	0.0106666	0.0107634
EE: +0°C / 20% / 80m³/h	2019-03-29 03:17:30	2019-03-29 03:42:30	0.0368773	4.27401	20.9441	16.7333	21.5135	77.0512	77.5683	82.0698	82.0724	30.7513	33.9661	-20.5478	-26.4066	-15.5961	-17.5941	0	0	0	0	96297.2	-0.292943	16.915	21.1957	5.58585	63.0207	48.3535	20.2724	23.1109	40.6969	2.44753	2.86258	3.32815	2.90251	0.1	0.1	0.1	0.1	0.155387	0.0509446	0.0374996	0.118681	395.244	128.378	94.2871	301.036	0.00865119	0.00865648
EE: +0°C / 30% / 80m³/h	2019-03-29 04:12:50	2019-03-29 04:37:50	0.0788706	4.30557	20.9629	16.7575	21.5062	76.7991	77.3317	81.8409	82.0055	30.7375	34.0945	-20.6068	-26.4105	-15.7211	-17.5626	0	0	0	0	96306.9	-0.244675	16.9395	21.2165	5.61578	63.8788	64.0742	30.6944	31.005	40.5457	2.49068	3.80651	5.05905	3.90589	0.1	0.1	0.1	0.1	0.155571	0.051059	0.0376156	0.118868	396.025	128.833	94.5876	301.692	0.00866196	0.00866626
EE: +0°C / 40% / 80m³/h	2019-03-29 05:04:20	2019-03-29 05:29:20	0.0713335	4.28811	20.9368	16.732	21.4695	76.504	77.2038	81.8094	81.8868	30.6981	34.158	-20.5841	-26.4843	-15.7055	-17.5163	0	0	0	0	96307.1	-0.248894	16.9147	21.1894	5.60396	64.2738	71.7305	40.1071	38.6285	40.4298	2.50526	4.26095	6.61585	4.86604	0.1	0.1	0.1	0.1	0.155315	0.0509957	0.0375948	0.118672	395.642	128.752	94.5375	301.358	0.00867091	0.00867333
EE: +0°C / 50% / 80m³/h	2019-03-29 05:51:50	2019-03-29 06:16:50	0.0751194	4.29457	20.9404	16.7434	21.4477	76.3443	77.0158	81.7379	81.9448	30.6811	34.2933	-20.7324	-26.5994	-15.6199	-17.5031	0	0	0	0	96322.1	-0.250537	16.9273	21.1883	5.61475	64.5521	78.2165	49.8832	47.0825	40.4135	2.51542	4.65189	8.24795	5.94504	0.1	0.1	0.1	0.1	0.15535	0.0510191	0.0376052	0.11876	396.017	128.879	94.5657	301.773	0.00867047	0.00867503
EE: -4°C / 20% / 80m³/h	2019-03-29 09:06:40	2019-03-29 09:31:40	-3.90693	1.17729	20.9471	15.8804	21.2329	76.5983	77.093	82.5981	82.5815	30.6779	34.0945	-20.9505	-27.0735	-15.3449	-17.3631	0	0	0	0	96198.9	-4.3361	16.098	21.2233	2.72848	56.1615	49.1193	20.3601	21.1438	39.8645	1.55378	2.37974	3.35176	2.52191	0.1	0.1	0.1	0.1	0.155415	0.040765	0.0279246	0.112274	395.321	102.526	69.9956	284.569	0.00727067	0.00727318
EE: -4°C / 30% / 80m³/h	2019-03-29 09:52:30	2019-03-29 10:17:30	-3.87825	1.19176	20.9498	15.8932	21.1836	76.0527	77.1261	82.6737	82.1921	30.6636	34.2377	-20.9826	-27.1063	-15.39	-17.2985	0	0	0	0	96158.2	-4.30507	16.1066	21.2266	2.74417	56.7817	65.7663	30.3504	29.2196	39.7558	1.57581	3.19533	5.01281	3.49396	0.1	0.1	0.1	0.1	0.155442	0.040808	0.0279855	0.112367	395.684	102.776	70.1527	284.981	0.00727955	0.00728147
EE: -4°C / 40% / 80m³/h	2019-03-29 10:43:10	2019-03-29 11:08:10	-3.87576	1.18132	20.9469	15.8857	21.1991	75.8003	76.7338	82.3792	82.138	30.5796	34.3365	-21.0186	-27.1782	-15.4185	-17.2468	0	0	0	0	96080.8	-4.30216	16.1015	21.2232	2.73947	56.8537	74.4953	40.1712	37.8819	39.6028	1.57948	3.62361	6.65621	4.5395	0.1	0.1	0.1	0.1	0.155414	0.040777	0.0279908	0.112312	395.9	102.772	70.1664	285.022	0.00728281	0.00728221
EE: -4°C / 50% / 80m³/h	2019-03-29 11:30:40	2019-03-29 11:55:40	-3.86386	1.24766	20.945	15.9133	21.1703	75.5205	76.5251	82.2774	82.0726	30.5538	34.5052	-21.0879	-27.2456	-15.4343	-17.149	0	0	0	0	96030	-4.29091	16.1307	21.2175	2.81039	57.8371	80.685	49.8548	47.0371	39.534	1.60926	3.94864	8.28359	5.6602	0.1	0.1	0.1	0.1	0.155395	0.0409746	0.0280161	0.112514	396.136	103.327	70.2354	285.736	0.00727868	0.00729009
EE: -7°C / 20% / 80m³/h	2019-03-29 15:08:30	2019-03-29 15:33:30	-6.88197	-1.18933	20.945	15.215	20.9258	75.6284	76.2171	82.3659	82.2791	30.5324	34.0874	-21.3141	-27.2124	-15.2468	-17.1181	0	0	0	0	95740.5	-7.3677	15.4665	21.251	0.587362	55.8815	58.2743	20.4764	20.7943	39.0117	1.19612	2.43335	3.39299	2.39282	0.1	0.1	0.1	0.1	0.155395	0.0342501	0.0222111	0.107491	395.274	86.0837	55.5693	272.313	0.00649386	0.00648961
EE: -7°C / 30% / 80m³/h	2019-03-29 16:00:50	2019-03-29 16:25:50	-6.85452	-1.17914	20.9509	15.222	20.9002	75.2306	76.083	82.3361	82.0481	30.4838	34.2093	-21.3313	-27.2971	-15.3007	-17.0498	0	0	0	0	95690.8	-7.34013	15.4696	21.2586	0.596565	56.4437	69.4699	30.3781	29.3248	38.9179	1.21172	2.90647	5.05206	3.38221	0.1	0.1	0.1	0.1	0.155453	0.034276	0.0222586	0.10754	395.715	86.2316	55.6914	272.612	0.00650036	0.00649427
EE: -7°C / 40% / 80m³/h	2019-03-29 16:50:20	2019-03-29 17:15:20	-6.85459	-1.14316	20.9482	15.2309	20.8857	75.0066	75.5444	81.8772	82.0309	30.4502	34.4836	-21.3503	-27.3837	-15.2847	-17.024	0	0	0	0	95683.6	-7.33887	15.4789	21.2537	0.627734	56.8801	77.8433	40.0916	38.4647	38.8603	1.22133	3.26627	6.68329	4.44691	0.1	0.1	0.1	0.1	0.155426	0.0343677	0.0222585	0.107603	395.932	86.5256	55.6929	272.958	0.00649681	0.00649614
EE: +12°C / 40% / 110m³/h	2019-03-25 13:09:40	2019-03-25 13:34:40	11.9897	14.1915	20.9426	18.998	22.6919	107.468	111.626	113.436	110.82	47.0594	53.3147	-30.9043	-35.5817	-32.2767	-27.8289	0	0	0	0	94778.2	11.9171	19.1037	21.0122	14.6564	76.7987	61.7596	39.9996	46.4567	41.4643	7.13933	6.86263	6.63181	6.846	0.1	0.1	0.1	0.1	0.155372	0.10049	0.0867909	0.137318	395.772	255.186	220.263	349.467	0.0197837	0.0200602
EE: +12°C / 50% / 110m³/h	2019-03-25 14:02:10	2019-03-25 14:27:10	11.9949	14.2042	20.9703	19.0293	22.669	106.996	111.389	113.279	110.594	47.0394	53.3681	-30.9487	-35.6463	-32.3749	-27.7302	0	0	0	0	94764.5	11.9234	19.1334	21.0436	14.6701	78.2411	68.5706	49.9793	52.8595	41.5697	7.27909	7.63671	8.32599	7.81716	0.1	0.1	0.1	0.1	0.155643	0.100574	0.0868212	0.137593	396.761	255.533	220.364	350.339	0.0197323	0.0200193
EE: +12°C / 60% / 110m³/h	2019-03-25 14:53:00	2019-03-25 15:18:00	11.994	14.1997	20.9607	19.0201	22.6392	106.767	111.429	113.408	110.615	47.0616	53.4608	-31.0415	-35.7312	-32.3238	-27.7351	0	0	0	0	94830.2	11.923	19.1229	21.0361	14.6696	79.5664	74.7119	59.6407	59.5265	41.7921	7.3985	8.32373	9.94959	8.80505	0.1	0.1	0.1	0.1	0.155549	0.100544	0.0868159	0.137512	396.799	255.575	220.372	350.303	0.0197529	0.0200372
EE: +12°C / 70% / 110m³/h	2019-03-25 15:35:20	2019-03-25 16:00:20	11.9989	14.214	20.9745	19.0359	22.6382	106.619	111.297	113.393	110.754	47.0923	53.68	-31.1621	-35.8706	-32.3755	-27.6398	0	0	0	0	94894.8	11.9282	19.1402	21.0488	14.6889	80.2615	80.0638	69.4378	66.498	42.024	7.46139	8.93369	11.6158	9.85661	0.1	0.1	0.1	0.1	0.155685	0.100639	0.0868447	0.137651	397.435	255.922	220.457	350.84	0.0197258	0.0200214
EE: +7°C / 40% / 110m³/h	2019-03-25 18:24:50	2019-03-25 18:49:50	6.98918	10.3978	20.9567	17.7734	22.5383	108.002	111.497	115.13	112.975	48.0237	53.7719	-33.8071	-36.4996	-32.2091	-26.4678	0	0	0	0	95257.6	6.85055	17.9438	21.0605	11.0932	72.3418	66.8435	39.9643	41.6522	42.1592	4.73869	5.84238	6.6121	5.66835	0.1	0.1	0.1	0.1	0.155509	0.0779515	0.0616689	0.126938	396.128	197.516	155.908	322.661	0.0126926	0.0127918
EE: +7°C / 50% / 110m³/h	2019-03-25 19:10:50	2019-03-25 19:35:50	7.00639	10.4077	20.9584	17.78	22.5065	107.673	111.315	115.053	112.888	48.0314	53.8924	-33.8868	-36.6252	-32.2258	-26.438	0	0	0	0	95311.2	6.87259	17.9467	21.0648	11.0967	72.9813	73.7556	49.6475	48.4108	42.1351	4.7855	6.45066	8.23293	6.59536	0.1	0.1	0.1	0.1	0.155526	0.078004	0.0617428	0.126993	396.454	197.755	156.104	322.962	0.0127082	0.0128066
EE: +7°C / 60% / 110m³/h	2019-03-25 20:00:00	2019-03-25 20:25:00	7.01133	10.4126	20.9716	17.79	22.4754	107.398	111.07	114.939	112.887	48.0756	54.0377	-33.9916	-36.7349	-32.2376	-26.3932	0	0	0	0	95391.2	6.87698	17.9557	21.0776	11.1056	73.5359	80.0734	59.4779	55.7198	42.1936	4.81955	7.00769	9.8885	7.60117	0.1	0.1	0.1	0.1	0.155656	0.0780298	0.061764	0.127074	397.074	197.918	156.165	323.346	0.0127016	0.0127985
EE: +7°C / 70% / 110m³/h	2019-03-25 20:52:40	2019-03-25 21:17:40	7.01455	10.4272	20.9517	17.7871	22.4543	107.115	110.869	114.873	112.896	48.0885	54.2661	-34.1019	-36.8855	-32.2559	-26.2983	0	0	0	0	95414.1	6.8815	17.9519	21.0561	11.1217	73.8866	85.3511	69.2768	63.5185	42.3343	4.84307	7.48141	11.5295	8.67573	0.1	0.1	0.1	0.1	0.155461	0.0781069	0.0617779	0.127051	396.857	198.196	156.204	323.471	0.0127152	0.0128248
EE: +4°C / 30% / 110m³/h	2019-03-25 23:32:40	2019-03-25 23:57:40	4.01103	8.14942	20.9438	17.0408	22.2646	107.724	111.148	115.766	113.403	48.1382	53.9003	-34.2931	-36.9815	-32.0752	-26.3033	0	0	0	0	95475.3	3.83707	17.2379	21.0797	8.97079	69.926	60.7429	30.3985	33.3531	42.0614	3.69962	4.58579	5.01113	4.32197	0.1	0.1	0.1	0.1	0.155383	0.0668338	0.0499998	0.121071	395.526	169.009	126.125	307.399	0.010468	0.0105385
EE: +4°C / 40% / 110m³/h	2019-03-26 00:22:10	2019-03-26 00:47:10	4.01852	8.1535	20.9513	17.0497	22.2313	107.438	111.091	115.818	113.352	48.1456	54.0606	-34.3842	-37.0905	-32.0881	-26.2794	0	0	0	0	95506.5	3.84529	17.243	21.0866	8.97546	70.3395	68.8987	40.0326	39.9621	41.9109	3.72258	5.20662	6.61685	5.18547	0.1	0.1	0.1	0.1	0.155457	0.0668526	0.0500265	0.121141	395.996	169.164	126.197	307.728	0.0104691	0.0105389
EE: +4°C / 50% / 110m³/h	2019-03-26 01:14:30	2019-03-26 01:39:30	4.02198	8.15611	20.9459	17.0485	22.1767	107.239	110.979	115.826	113.41	48.1261	54.1917	-34.4388	-37.2049	-32.1176	-26.2418	0	0	0	0	95539.4	3.84856	17.2412	21.0799	8.97992	70.8396	76.2187	49.6723	47.1673	41.8578	3.74878	5.76466	8.22494	6.12682	0.1	0.1	0.1	0.1	0.155404	0.0668646	0.0500388	0.121131	396.142	169.291	126.233	307.868	0.0104741	0.010545
EE: +4°C / 60% / 110m³/h	2019-03-26 02:01:10	2019-03-26 02:26:10	4.02849	8.18238	20.9558	17.0632	22.1461	106.93	110.716	115.694	113.382	48.1337	54.331	-34.4481	-37.3386	-32.1628	-26.1735	0	0	0	0	95579.7	3.85439	17.2481	21.0878	8.99996	71.2762	82.6246	59.3821	54.9479	41.9025	3.77198	6.25993	9.85887	7.14922	0.1	0.1	0.1	0.1	0.155501	0.0669859	0.050062	0.121247	396.674	169.685	126.296	308.342	0.0104664	0.0105446
EE: +0°C / 20% / 110m³/h	2019-03-26 04:42:20	2019-03-26 05:07:20	0.0357153	5.16718	20.956	16.0526	21.9428	107.26	111.028	117.064	113.963	48.2175	54.0436	-34.8298	-37.5463	-31.883	-26.0287	0	0	0	0	95648	-0.220331	16.2826	21.1148	6.14462	66.1402	48.1136	20.3105	24.1741	41.2307	2.60224	2.98139	3.3404	2.93621	0.1	0.1	0.1	0.1	0.155503	0.0542729	0.0374964	0.113542	395.542	136.834	94.3029	287.884	0.00846916	0.00851375
EE: +0°C / 30% / 110m³/h	2019-03-26 05:31:40	2019-03-26 05:56:40	0.057318	5.18044	20.979	16.0741	21.9034	106.973	110.898	116.952	113.905	48.2283	54.221	-34.931	-37.687	-31.8676	-26.0044	0	0	0	0	95703.2	-0.195268	16.3024	21.1417	6.16247	66.5904	63.504	30.4218	31.1533	40.917	2.62396	3.94372	5.02224	3.79171	0.1	0.1	0.1	0.1	0.155729	0.0543238	0.0375561	0.113701	396.418	137.13	94.4575	288.441	0.00847029	0.00851296
EE: +0°C / 40% / 110m³/h	2019-03-26 06:24:40	2019-03-26 06:49:40	0.0656004	5.17898	20.9397	16.0481	21.8687	106.751	110.541	116.678	113.904	48.2608	54.3306	-34.9776	-37.8669	-31.884	-25.9868	0	0	0	0	95768.6	-0.18682	16.2726	21.0981	6.15827	67.3987	72.6137	39.8566	38.3018	40.8075	2.65599	4.50914	6.57397	4.65617	0.1	0.1	0.1	0.1	0.155343	0.0543182	0.0375789	0.113508	395.699	137.214	94.5211	288.101	0.00848924	0.00853281
EE: +0°C / 50% / 110m³/h	2019-03-26 07:11:20	2019-03-26 07:36:20	0.0530687	5.17981	20.9457	16.0514	21.8651	106.487	110.176	116.442	113.917	48.2697	54.6537	-34.9763	-38.0307	-31.9428	-25.9417	0	0	0	0	95808.2	-0.197035	16.2752	21.1082	6.16621	68.5041	80.691	49.5944	46.4866	40.8052	2.69634	5.01545	8.20304	5.65881	0.1	0.1	0.1	0.1	0.155402	0.0543214	0.0375443	0.113533	396.137	137.31	94.4408	288.339	0.00847996	0.00852554
EE: -4°C / 20% / 110m³/h	2019-03-26 10:19:00	2019-03-26 10:44:00	-3.9045	2.19814	20.957	15.0232	21.5587	106.526	110.219	117.504	114.465	48.3447	54.1818	-35.5469	-38.2701	-31.5216	-25.8235	0	0	0	0	95903.7	-4.24029	15.2971	21.1522	3.35512	60.9246	56.1497	20.2302	21.8412	40.0217	1.70497	2.85478	3.32591	2.48224	0.1	0.1	0.1	0.1	0.155513	0.0439001	0.0279298	0.106147	395.565	110.536	70.0349	268.892	0.00712597	0.00714931
EE: -4°C / 30% / 110m³/h	2019-03-26 11:14:20	2019-03-26 11:39:20	-3.89356	2.19533	20.9423	15.022	21.5052	106.26	109.922	117.299	114.423	48.2764	54.5167	-35.6233	-38.3827	-31.6596	-25.7559	0	0	0	0	95896.7	-4.22896	15.2896	21.1379	3.35038	61.8625	68.4472	30.159	29.3776	39.7876	1.73309	3.4826	4.96726	3.34198	0.1	0.1	0.1	0.1	0.155369	0.0438912	0.027953	0.106138	395.485	110.622	70.0984	269.022	0.00713435	0.00715771
EE: -4°C / 40% / 110m³/h	2019-03-26 12:05:10	2019-03-26 12:30:10	-3.89636	2.19264	20.942	15.0243	21.4288	106.211	109.604	117.099	114.644	48.2417	54.6698	-35.6564	-38.5582	-31.6589	-25.6446	0	0	0	0	95856.5	-4.22812	15.2923	21.1424	3.35193	62.6527	78.6246	39.7481	37.4593	39.724	1.75615	4.00589	6.56785	4.27018	0.1	0.1	0.1	0.1	0.155365	0.0438827	0.0279471	0.106154	395.757	110.691	70.0875	269.225	0.00713371	0.00715744
EE: -4°C / 50% / 110m³/h	2019-03-26 12:53:50	2019-03-26 13:18:50	-3.8853	2.29887	20.9459	15.0604	21.5046	105.847	109.16	116.764	114.565	48.2498	54.9926	-35.7872	-38.7195	-31.7966	-25.5912	0	0	0	0	95822.7	-4.21833	15.3222	21.1446	3.455	63.3846	85.2925	49.2981	46.4415	39.667	1.77883	4.38155	8.17061	5.31503	0.1	0.1	0.1	0.1	0.155404	0.0442208	0.0279705	0.106406	396.137	111.611	70.1505	270.052	0.00712238	0.00716373
EE: -7°C / 20% / 110m³/h	2019-03-26 16:06:00	2019-03-26 16:31:00	-6.863	-0.02985	20.9399	14.2329	21.1385	105.831	109.378	117.635	114.689	48.2196	54.257	-36.0494	-38.7121	-31.4097	-25.5412	0	0	0	0	95757.4	-7.23933	14.5502	21.1708	1.29392	60.4669	59.5596	20.4055	21.2386	39.1	1.30881	2.61731	3.36388	2.30314	0.1	0.1	0.1	0.1	0.155345	0.037316	0.0222439	0.100764	395.139	93.8504	55.6726	255.104	0.00637115	0.00638507
EE: -7°C / 30% / 110m³/h	2019-03-26 16:55:00	2019-03-26 17:20:00	-6.88469	-0.0589424	20.9502	14.2361	21.1228	105.638	109.176	117.562	114.742	48.2493	54.5938	-36.1323	-38.8644	-31.4929	-25.4905	0	0	0	0	95752.1	-7.26011	14.5483	21.1833	1.25745	61.1968	72.4967	29.9955	29.0801	38.9494	1.32232	3.18052	4.96153	3.1576	0.1	0.1	0.1	0.1	0.155446	0.0372362	0.0222064	0.100786	395.682	93.7464	55.5808	255.308	0.00636549	0.00637779
EE: -7°C / 40% / 110m³/h	2019-03-26 17:44:00	2019-03-26 18:09:00	-6.87582	0.000707159	20.9389	14.2387	21.0863	105.377	108.786	117.276	114.741	48.2425	54.8633	-36.2083	-39.0458	-31.6515	-25.4236	0	0	0	0	95779.9	-7.24857	14.5603	21.1723	1.32504	61.8382	81.9781	39.5627	37.9355	38.9197	1.33717	3.61547	6.55433	4.12752	0.1	0.1	0.1	0.1	0.155335	0.0374	0.0222217	0.100803	395.677	94.235	55.6222	255.523	0.00636397	0.0063834
EE: +12°C / 40% / 150m³/h	2019-03-26 21:52:30	2019-03-26 22:17:30	11.9935	14.4309	20.9599	18.4848	21.7597	147.087	149.107	151.372	151.428	74.397	82.1331	-52.0185	-58.2333	-49.6953	-43.8691	0	0	0	0	96007.2	11.9704	18.5602	21.0878	14.7618	81.029	62.8637	40.2582	50.5073	40.4562	7.46652	6.94417	6.62006	7.10532	0.1	0.1	0.1	0.1	0.155542	0.10209	0.0868131		396.221	259.304	220.392		0.0195107	0.0194717
EE: +12°C / 50% / 150m³/h	2019-03-26 22:42:30	2019-03-26 23:07:30	11.9907	14.4367	20.975	18.499	21.8119	146.772	148.977	151.326	151.398	74.4536	82.3403	-52.2567	-58.3257	-49.773	-43.782	0	0	0	0	96042.2	11.9652	18.5797	21.0965	14.7743	81.724	69.8027	49.9003	55.8596	40.7089	7.52599	7.72363	8.22799	7.87467	0.1	0.1	0.1	0.1	0.155689	0.102128	0.0867968	0.133	396.882	259.538	220.362	338.589	0.0194682	0.0194372
EE: +12°C / 60% / 150m³/h	2019-03-26 23:32:30	2019-03-26 23:57:30	11.9848	14.4276	20.9578	18.4873	21.8647	146.502	148.79	151.226	151.422	74.4864	82.5432	-52.3305	-58.5136	-49.7181	-43.715	0	0	0	0	96043.9	11.9576	18.5665	21.0749	14.7668	82.4614	76.388	59.4642	61.6839	40.9598	7.59071	8.45793	9.81643	8.69977	0.1	0.1	0.1	0.1	0.155521	0.102068	0.0867624	0.1329	396.727	259.51	220.285	338.479	0.0194926	0.019464
EE: +12°C / 70% / 150m³/h	2019-03-27 00:20:00	2019-03-27 00:45:00	11.9825	14.4298	20.9679	18.4973	21.8687	146.175	148.585	151.152	151.431	74.4513	82.7816	-52.347	-58.6754	-49.6381	-43.6176	0	0	0	0	96058.6	11.9545	18.5791	21.0824	14.773	82.6877	82.3089	69.1504	67.8426	41.3589	7.60902	9.12543	11.4485	9.58797	0.1	0.1	0.1	0.1	0.155619	0.102082	0.086749	0.132985	397.263	259.662	220.254	338.85	0.0194647	0.0194408
EE: +7°C / 40% / 150m³/h	2019-03-27 02:58:00	2019-03-27 03:23:00	6.99156	10.7627	20.951	17.0009	21.8035	147.41	148.696	153.252	153.726	75.5879	82.8939	-55.7338	-59.5246	-49.1602	-41.9024	0	0	0	0	96009.1	6.90799	17.1528	21.089	11.2869	77.1027	68.7369	39.9491	44.3843	41.8328	5.03332	6.04002	6.56905	5.70132	0.1	0.1	0.1	0.1	0.155454	0.0799032	0.0616791	0.120759	395.988	202.531	155.991	306.845	0.0125422	0.012466
EE: +7°C / 50% / 150m³/h	2019-03-27 03:53:00	2019-03-27 04:18:00	6.99779	10.7628	20.9519	17.0082	21.8115	147.092	148.517	153.188	153.699	75.5217	83.1989	-55.7467	-59.6858	-49.2172	-41.7924	0	0	0	0	96007.6	6.91461	17.1564	21.0869	11.2902	77.7626	76.2309	49.4586	50.4762	41.8489	5.07916	6.70723	8.15231	6.4936	0.1	0.1	0.1	0.1	0.155463	0.0799042	0.0617058	0.120816	396.288	202.649	156.067	307.13	0.0125489	0.0124728
EE: +7°C / 60% / 150m³/h	2019-03-27 04:44:40	2019-03-27 05:09:40	7.00147	10.7687	20.9483	17.0116	21.8126	146.862	148.158	152.96	153.796	75.5192	83.475	-55.8817	-59.8729	-49.3356	-41.6979	0	0	0	0	96049.7	6.91947	17.1594	21.0823	11.2973	78.2818	83.137	59.1361	57.193	41.993	5.11282	7.32227	9.76535	7.3661	0.1	0.1	0.1	0.1	0.155427	0.079936	0.0617216	0.120843	396.477	202.837	156.114	307.351	0.0125538	0.0124815
EE: +7°C / 70% / 150m³/h	2019-03-27 05:33:30	2019-03-27 05:58:30	7.00655	10.8436	20.9618	17.0574	21.8219	146.565	147.858	152.802	153.845	75.515	83.8218	-56.0408	-60.1893	-49.3425	-41.6058	0	0	0	0	96064.7	6.92444	17.1989	21.0968	11.3713	78.2507	87.6907	67.9864	63.6086	42.2205	5.11173	7.76559	11.2618	8.22276	0.1	0.1	0.1	0.1	0.15556	0.0803422	0.0617435	0.121201	397.078	203.949	156.169	308.418	0.0125173	0.0124887
EE: +4°C / 30% / 150m³/h	2019-03-27 08:09:10	2019-03-27 08:34:10	4.00673	8.65402	20.9487	16.1482	21.7133	147.304	150.206	156.117	154.554	75.5585	84.4341	-56.3991	-63.0864	-47.745	-41.5877	0	0	0	0	96119.5	3.88985	16.33	21.0993	9.28299	72.5081	61.2686	30.3729	35.3718	41.8192	3.82556	4.6932	4.9792	4.29757	0.1	0.1	0.1	0.1	0.155432	0.0691977	0.0499845	0.114251	395.651	175.044	126.112	289.942	0.0103138	0.0102696
EE: +4°C / 40% / 150m³/h	2019-03-27 09:01:20	2019-03-27 09:26:20	4.00743	8.6521	20.9471	16.1488	21.6962	146.923	149.806	155.809	154.438	75.5452	84.6511	-56.38	-63.292	-47.7459	-41.5028	0	0	0	0	96129.9	3.891	16.3317	21.0966	9.28199	73.1531	70.1413	39.709	41.3533	41.6078	3.8597	5.37778	6.52394	5.03022	0.1	0.1	0.1	0.1	0.155416	0.0691886	0.049987	0.114256	395.882	175.14	126.124	290.082	0.0103158	0.0102715
EE: +4°C / 50% / 150m³/h	2019-03-27 09:50:50	2019-03-27 10:15:50	4.01443	8.64975	20.9519	16.1577	21.6866	146.609	149.491	155.621	154.427	75.522	85.0492	-56.5209	-63.4966	-47.8502	-41.3892	0	0	0	0	96144.7	3.89723	16.334	21.1018	9.28239	73.8484	78.2818	49.1933	48.028	41.5782	3.89774	6.00718	8.10381	5.8497	0.1	0.1	0.1	0.1	0.155463	0.0691774	0.0500119	0.114322	396.281	175.221	126.194	290.394	0.0103196	0.0102738
EE: +4°C / 60% / 150m³/h	2019-03-27 10:43:30	2019-03-27 11:08:30	4.019	8.67535	20.9461	16.1668	21.6974	146.391	149.24	155.521	154.561	75.5088	85.5712	-56.6442	-63.8248	-47.9129	-41.2937	0	0	0	0	96140.5	3.90306	16.342	21.0971	9.31377	74.324	85.1962	58.9317	55.5044	41.7049	3.92479	6.55764	9.73077	6.77404	0.1	0.1	0.1	0.1	0.155406	0.0692993	0.0500282	0.11439	396.417	175.626	126.24	290.731	0.0103191	0.0102836
EE: +0°C / 20% / 150m³/h	2019-03-27 13:20:00	2019-03-27 13:45:00	0.0298284	5.78002	20.9493	14.9509	21.5749	146.62	149.662	157.412	155.17	75.6647	84.6056	-57.3407	-64.0156	-47.2134	-41.0946	0	0	0	0	96055.2	-0.141245	15.1816	21.1241	6.54067	69.1613	48.1916	20.279	26.2729	40.7782	2.72789	3.05636	3.32292	2.96142	0.1	0.1	0.1	0.1	0.155437	0.0566673	0.0374802	0.105644	395.371	142.924	94.2856	267.692	0.00835054	0.00830372
EE: +0°C / 30% / 150m³/h	2019-03-27 14:12:20	2019-03-27 14:37:20	0.0223078	5.77211	20.9627	14.9649	21.537	146.392	149.373	157.098	155.223	75.6343	84.9676	-57.4441	-64.1186	-47.4376	-40.9555	0	0	0	0	96051.4	-0.148024	15.1948	21.1392	6.53743	71.0154	64.7295	30.1331	32.8316	40.4102	2.79989	4.11137	4.95533	3.70842	0.1	0.1	0.1	0.1	0.155569	0.0566358	0.0374595	0.105741	395.998	143.028	94.2457	268.071	0.00834336	0.00829665
EE: +0°C / 40% / 150m³/h	2019-03-27 15:04:50	2019-03-27 15:29:50	0.0397627	5.77158	20.9365	14.9579	21.5118	146.154	148.895	156.712	155.255	75.5648	85.2958	-57.5152	-64.3074	-47.5049	-40.8943	0	0	0	0	96036.1	-0.130469	15.1796	21.1115	6.5366	71.4391	74.6936	39.5699	39.5057	40.271	2.82122	4.74958	6.51327	4.46401	0.1	0.1	0.1	0.1	0.155312	0.0566337	0.0375076	0.105693	395.612	143.133	94.3709	268.08	0.00836193	0.00831524
EE: +0°C / 50% / 150m³/h	2019-03-27 15:51:40	2019-03-27 16:16:40	0.0408311	5.7988	20.9498	14.9787	21.5055	145.901	148.536	156.5	155.338	75.5347	85.8587	-57.5924	-64.6075	-47.6551	-40.8312	0	0	0	0	96038.5	-0.130215	15.1993	21.1236	6.57236	71.779	82.763	48.9633	46.9767	40.3007	2.83469	5.28	8.08544	5.32206	0.1	0.1	0.1	0.1	0.155442	0.0567421	0.0375105	0.105837	396.223	143.5	94.3807	268.598	0.0083527	0.00831242
EE: -4°C / 20% / 150m³/h	2019-03-27 18:34:00	2019-03-27 18:59:00	-3.93458	2.9029	20.9339	13.7137	21.3177	145.927	148.915	158.288	156.066	75.8887	85.155	-58.5826	-64.9997	-47.025	-40.5144	0	0	0	0	96124	-4.17456	13.9912	21.1316	3.79918	64.2878	57.0367	20.3487	23.4883	39.3822	1.80533	2.98598	3.33357	2.44773	0.1	0.1	0.1	0.1	0.155287	0.0461878	0.027866	0.0973632	394.987	116.35	69.8932	246.443	0.00702425	0.00697324
EE: -4°C / 30% / 150m³/h	2019-03-27 19:21:40	2019-03-27 19:46:40	-3.93176	2.89494	20.9495	13.7259	21.2796	145.766	148.528	158.008	156.183	75.8688	85.6156	-58.6685	-65.2699	-47.1448	-40.4725	0	0	0	0	96174.3	-4.16805	14.0014	21.1494	3.79844	65.315	69.8789	29.8373	30.3527	39.1687	1.83431	3.66014	4.90309	3.16717	0.1	0.1	0.1	0.1	0.155439	0.0461614	0.027872	0.0974418	395.657	116.401	69.9137	246.771	0.00702258	0.00696972
EE: -4°C / 40% / 150m³/h	2019-03-27 20:11:20	2019-03-27 20:36:20	-3.92051	2.92	20.9393	13.7339	21.2653	145.335	147.987	157.578	156.045	75.88	86.2729	-58.754	-65.6853	-47.3927	-40.3749	0	0	0	0	96223	-4.15703	14.0042	21.1381	3.82678	66.219	80.5845	39.4476	38.2138	39.0895	1.86058	4.23104	6.49096	3.99142	0.1	0.1	0.1	0.1	0.155339	0.0462446	0.0278958	0.0974934	395.682	116.711	69.9786	247.048	0.00702598	0.0069773
EE: -4°C / 50% / 150m³/h	2019-03-27 21:04:00	2019-03-27 21:29:00	-3.9217	3.03599	20.9362	13.7835	21.2485	145.022	147.44	157.174	156.127	75.8933	87.2891	-58.8911	-66.1577	-47.6966	-40.2203	0	0	0	0	96251.5	-4.15488	14.049	21.1367	3.94384	66.8084	86.9271	49.0602	47.3942	39.1591	1.87698	4.6032	8.09009	4.97102	0.1	0.1	0.1	0.1	0.155308	0.0466315	0.0278933	0.0978141	395.883	117.755	69.9753	248.039	0.00701076	0.00698478
EE: -7°C / 20% / 150m³/h	2019-03-27 23:44:10	2019-03-28 00:09:10	-6.93158	0.714639	20.942	12.7226	20.9213	145.765	148.388	159.093	157.119	76.3685	85.8056	-60.3044	-66.0439	-46.9318	-39.7216	0	0	0	0	96282.9	-7.20114	13.0375	21.1628	1.73235	65.3525	61.0021	20.3569	22.8443	38.2638	1.41178	2.75193	3.33583	2.23271	0.1	0.1	0.1	0.1	0.155366	0.039411	0.0221253	0.0911532	395.192	99.1689	55.3954	230.553	0.00626883	0.00620813
EE: -7°C / 30% / 150m³/h	2019-03-28 00:33:20	2019-03-28 00:58:20	-6.91205	0.73086	20.9381	12.7394	20.7634	145.363	147.807	158.602	156.976	76.2374	86.4235	-60.2328	-66.3651	-47.1198	-39.694	0	0	0	0	96278.7	-7.17844	13.0635	21.1615	1.7385	65.3949	74.4665	29.825	30.1381	38.292	1.41555	3.36426	4.89937	2.95414	0.1	0.1	0.1	0.1	0.155327	0.0394578	0.0221591	0.0912555	395.37	99.3936	55.4807	230.941	0.00627378	0.00621482
EE: -7°C / 40% / 150m³/h	2019-03-28 01:18:10	2019-03-28 01:43:10	-6.91153	0.815734	20.9431	12.7664	20.7433	145.123	147.141	158.052	157.086	76.2953	87.3662	-60.4637	-66.811	-47.5008	-39.5355	0	0	0	0	96290.2	-7.17678	13.0852	21.1671	1.83173	65.6063	83.9733	39.3558	38.9659	38.2487	1.42018	3.82151	6.48278	3.82976	0.1	0.1	0.1	0.1	0.155377	0.0397034	0.02216	0.09142	395.777	100.094	55.4839	231.515	0.00626388	0.00621625
EE: 25°C / 80% / 60% / 80m³/h	2019-03-04 20:17:30	2019-03-04 20:57:30	24.9273	24.1322	20.9604	21.652	23.7493	78.0676	78.0075	76.2266	77.8877	30.3636	33.1782	-17.0726	-21.3797	-18.1327	-18.5743	0	0	0	0	93888.5	25.0677	21.6141	20.9649	24.0483	52.4968	53.3559	58.4603	59.2377	53.3584	11.3147	10.8107	9.80495	10.3479	0.1	0.1	0.1	0.1	0.155546	0.189651	0.199197	0.162471	396.75	484.649	509.326	414.638	0.0456447	0.0462311
EE: 25°C / 80% / 70% / 80m³/h	2019-03-05 02:30:30	2019-03-05 03:10:30	24.9303	24.1599	20.9775	21.6966	23.6943	78.2099	77.6018	75.028	77.8986	30.5883	33.1065	-17.5141	-20.7529	-18.6094	-18.3979	0	0	0	0	94240.8	25.0673	21.6553	20.9782	24.0778	83.6613	79.36	70.2856	78.7723	53.0507	18.1581	16.1843	11.7909	13.8191	0.1	0.1	0.1	0.1	0.155714	0.189978	0.199233	0.162928	397.525	486.407	510.584	416.406	0.045932	0.0462236
EE: 25°C / 90% / 70% / 80m³/h	2019-03-05 06:08:00	2019-03-05 06:48:00	24.9184	24.1258	20.9617	21.6505	23.6851	78.0749	77.9827	75.1241	77.3936	30.251	33.4168	-16.773	-21.4707	-18.3138	-18.745	0	0	0	0	94313.9	25.0547	21.6081	20.9695	24.0397	89.4373	80.0072	57.4553	73.1447	53.1781	19.4204	16.2685	9.59252	12.7637	0.1	0.1	0.1	0.1	0.155559	0.189576	0.199088	0.162456	396.755	485.389	510.423	415.017	0.0457647	0.0463565
EE: 30°C / 80% / 70% / 80m³/h	2019-03-05 11:37:00	2019-03-05 12:17:00	29.9127	28.0886	20.9554	22.3787	23.7626	77.9183	78.2336	73.9044	76.0427	30.0033	32.9943	-15.6311	-20.4767	-18.6481	-19.3083	0	0	0	0	94354.8	30.1519	22.3101	20.9405	27.7192	80.5264	76.9142	65.1703	81.071	53.1048	23.7052	19.5404	10.8786	14.8073	0.1	0.1	0.1	0.1	0.155497	0.241612	0.269675	0.170046	396.816	620.182	693.438	434.878	0.020183	0.0206306
EE: 30°C / 90% / 70% / 80m³/h	2019-03-05 12:55:20	2019-03-05 13:35:20	29.8792	28.0553	20.9468	22.352	23.7764	77.7546	78.6573	73.9785	75.6948	29.7867	33.1324	-15.1198	-20.8792	-18.4726	-19.5574	0	0	0	0	94260	30.1109	22.2855	20.9301	27.6964	88.6447	83.7621	65.3443	83.7804	52.8202	26.1589	21.3325	10.9122	15.3066	0.1	0.1	0.1	0.1	0.155413	0.241126	0.269133	0.169761	396.603	619.222	692.438	434.228	0.0202341	0.0207044
EE: 25°C / 80% / 60% / 110m³/h	2019-03-03 02:52:20	2019-03-03 03:32:20	25.003	24.0342	21.0067	21.8106	22.7119	111.395	115.109	111.559	110.854	47.7303	53.4419	-30.6781	-32.8704	-35.6329	-28.3409	0	0	0	0	95140.8	25.0565	21.7093	21.0215	23.8946	80.9099	72.3644	60.9357	74.2818	45.7647	17.3624	14.4184	10.1263	12.933	0.1	0.1	0.1	0.1	0.156001	0.188504	0.200128	0.164098	397.997	482.338	512.785	419.286	0.0443961	0.0452929
EE: 25°C / 80% / 70% / 110m³/h	2019-03-03 04:11:10	2019-03-03 04:51:10	25.003	24.0309	21.0038	21.8092	22.8246	111.183	115.192	111.71	110.889	47.7771	53.4487	-30.6845	-32.8865	-35.5623	-28.3347	0	0	0	0	95101	25.0565	21.7143	21.0103	23.8963	80.9217	75.9031	70.295	79.1674	46.2235	17.3726	15.1486	11.7076	13.8127	0.1	0.1	0.1	0.1	0.155973	0.188465	0.200128	0.164083	398.195	482.362	512.786	419.397	0.0443503	0.0452555
EE: 25°C / 90% / 60% / 110m³/h	2019-03-03 09:12:20	2019-03-03 09:52:20	25	24.0262	21.004	21.8038	22.9879	111.504	115.702	111.884	110.873	47.5475	53.6853	-30.1792	-33.3629	-35.3389	-28.513	0	0	0	0	95106.5	25.0525	21.7113	21.0097	23.8931	87.407	77.2627	62.1429	77.4308	47.5547	18.8012	15.4228	10.3264	13.4999	0.1	0.1	0.1	0.1	0.155975	0.188411	0.200091	0.164028	397.964	482.269	512.933	419.201	0.0443723	0.0453188
EE: 25°C / 90% / 70% / 110m³/h	2019-03-03 10:43:10	2019-03-03 11:23:10	24.9986	24.023	20.9975	21.7962	23.0428	111.389	115.809	112.036	110.968	47.5764	53.7126	-30.1868	-33.3477	-35.298	-28.5452	0	0	0	0	95004.8	25.0504	21.7055	21.0019	23.8927	87.5818	80.4613	70.2003	81.7697	47.888	18.8582	16.0949	11.6975	14.2841	0.1	0.1	0.1	0.1	0.155911	0.188373	0.200073	0.163949	398.032	482.283	512.892	419.131	0.0443139	0.0452736
EE: 30°C / 80% / 70% / 110m³/h	2019-03-03 14:00:10	2019-03-03 14:40:10	30.0101	27.8361	21.0079	22.7702	23.2424	112.973	116.804	110.776	110.748	47.5899	53.1468	-29.7538	-31.8536	-35.9261	-28.5589	0	0	0	0	94679.5	30.1143	22.6525	20.9844	27.4775	80.4977	76.1884	71.0297	86.3494	49.0039	23.5596	19.0031	11.8666	16.0802	0.1	0.1	0.1	0.1	0.156013	0.237945	0.271255	0.174257	398.316	610.629	697.514	445.934	0.0197173	0.0201596
EE: 30°C / 90% / 70% / 110m³/h	2019-03-03 17:22:50	2019-03-03 18:02:50	30.0004	27.9704	20.9991	22.831	23.3987	111.933	113.359	107.092	109.669	46.8322	50.8228	-27.9216	-31.7831	-32.2887	-29.4023	0	0	0	0	94501.6	30.1016	22.7178	20.9653	27.597	86.104	81.6511	73.3592	89.726	49.5756	25.2971	20.5982	12.2722	16.8265	0.1	0.1	0.1	0.1	0.155927	0.239889	0.271096	0.174919	398.159	615.911	697.384	447.759	0.0198722	0.0200858
EE: 25°C / 80% / 60% / 150m³/h	2019-03-04 00:12:10	2019-03-04 00:52:10	25.0008	23.8965	20.9904	22.016	23.5179	155.657	159.409	155.881	155.848	77.5903	85.6766	-49.925	-57.394	-55.4602	-48.8799	0	0	0	0	94415.3	25.0457	21.9414	20.978	23.8162	57.3007	60.5362	69.9147	67.1838	50.752	12.284	12.0519	11.7054	11.9364	0.1	0.1	0.1	0.1	0.155841	0.186903	0.2001	0.166226	397.842	477.794	511.832	424.572	0.0435495	0.043959
EE: 25°C / 80% / 70% / 150m³/h	2019-03-04 05:12:40	2019-03-04 05:52:40	24.9987	23.9047	20.9984	22.0215	23.5665	155.572	159.168	154.551	155.417	77.3964	85.4941	-49.9096	-56.5086	-55.8386	-48.667	0	0	0	0	94111.7	25.0409	21.9471	20.9878	23.8263	80.7288	73.3215	68.7267	79.6069	51.7028	17.5	14.7147	11.5476	14.2458	0.1	0.1	0.1	0.1	0.155919	0.186998	0.200075	0.166283	398.009	478.482	512.64	425.102	0.0436972	0.0440683
EE: 25°C / 90% / 70% / 150m³/h	2019-03-04 08:40:40	2019-03-04 09:20:40	25.0042	23.9117	20.9926	22.0186	23.5875	155.367	159.239	154.268	155.13	77.1044	85.5982	-49.2764	-56.8188	-55.5528	-48.83	0	0	0	0	93804.8	25.0468	21.9445	20.9799	23.8312	87.2027	77.9757	69.8389	83.3209	52.2835	19.0167	15.7294	11.7711	14.9738	0.1	0.1	0.1	0.1	0.155862	0.187079	0.200143	0.166253	397.894	478.853	513.057	425.138	0.0435977	0.0439442
EE: 30°C / 80% / 70% / 150m³/h	2019-03-04 11:40:30	2019-03-04 12:20:30	30.0095	27.5719	21.0022	23.2308	23.7129	156.503	159.876	152.035	154.096	76.9664	84.9233	-48.165	-55.0981	-56.0845	-49.292	0	0	0	0	93492.8	30.0913	23.1252	20.972	27.319	80.0899	74.3415	73.1362	88.9052	52.9764	23.7112	18.5917	12.3737	17.2855	0.1	0.1	0.1	0.1	0.155957	0.234162	0.271244	0.179332	398.233	600.747	697.46	459.158	0.0194334	0.0196504
EE: 30°C / 90% / 70% / 150m³/h	2019-03-04 13:25:30	2019-03-04 14:05:30	29.9862	27.5735	21.0135	23.2507	23.7751	156.414	160.005	151.813	153.914	76.9477	84.9586	-47.9793	-55.0872	-56.0175	-49.3126	0	0	0	0	93312.9	30.0637	23.147	20.9834	27.3256	84.8432	78.2496	74.301	91.5747	53.3324	25.1842	19.6467	12.6084	17.8789	0.1	0.1	0.1	0.1	0.156068	0.234184	0.270866	0.179554	398.553	600.975	696.718	459.822	0.0195243	0.0197079
[truncated: 11 more columns]
